# Supplementary material for: The mitochondrial type IB topoisomerase drives mitochondrial translation and carcinogenesis
Source: Nat Commun. 2019 Jan 8;10:83. doi: 10.1038/s41467-018-07922-3 (PMC6325124; doi:10.1038/s41467-018-07922-3)
Supplement: Supplementary file 2 — Supplementary Data 1 [file 41467_2018_7922_MOESM2_ESM.xlsx]

## Sheet: Supplementary Data 1
Supplementary Data 1.		List of significantly altered genes in WT and TOP1MT-KO xenograft tumors (n=4 each) determined by
		nCounter PanCancer Progression panel from NanoString Technologies
Gene Name	WT1	WT2	WT3	WT4	KO1	KO2	KO3	KO4
SERPINF1	1.76	0.67	0.84	1.01	0.38	0.09	0.24	0.17
SERPINA1	1.51	0.59	0.79	1.43	0.42	0.35	0.55	0.34
PPARG	0.87	1.17	0.87	1.13	0.41	0.35	0.43	0.51
ICAM1	1.14	0.85	0.75	1.39	0.48	0.26	0.27	0.83
VCAN	1.57	0.77	1.2	0.69	0.45	0.51	0.56	0.43
MCAM	1.17	0.74	1.07	1.09	0.36	0.57	0.47	0.56
GJA5	0.98	0.71	1.11	1.3	0.53	0.86	0.23	0.37
POPDC3	1.16	0.89	0.73	1.33	0.63	0.49	0.56	0.44
AREG	1.23	0.78	0.81	1.28	0.6	0.53	0.63	0.51
DSC2	1.41	0.91	0.93	0.84	0.55	0.56	0.59	0.6
CHI3L1	0.96	0.97	0.85	1.27	0.73	0.23	0.47	0.88
LGALS1	0.95	0.85	0.97	1.27	0.61	0.63	0.62	0.53
PDGFC	1	0.86	1.05	1.12	0.79	0.66	0.47	0.6
STAB1	1	0.98	0.82	1.24	0.58	0.82	0.81	0.36
SCG2	1.32	0.82	0.9	1.03	0.81	0.77	0.54	0.53
CAMK2D	1.13	0.77	1.19	0.96	0.61	0.72	0.58	0.76
FBLN5	0.77	1.03	1.17	1.08	0.8	0.59	0.74	0.54
TWIST2	0.89	1.12	0.79	1.29	0.76	0.54	0.72	0.7
EMP3	0.92	0.89	0.93	1.31	0.65	0.76	0.63	0.71
CDS1	0.99	0.96	1.04	1.02	0.76	0.6	0.65	0.9
EGFL7	0.94	1.06	0.92	1.09	0.56	0.65	0.93	0.85
VEGFB	1.11	0.84	0.93	1.16	0.75	0.9	0.69	0.68
RBX1	0.92	0.99	0.97	1.13	0.74	0.85	0.81	0.7
VSIG4	0.99	0.9	0.98	1.16	0.68	0.81	0.89	0.79
TIMP1	0.99	0.87	0.95	1.22	0.75	0.79	0.8	0.85
DHX16	1.01	0.93	1.09	0.98	0.74	0.81	0.75	0.94
ILK	1	0.92	1.04	1.04	0.81	0.89	0.83	0.78
MAPK3	0.92	0.98	1.01	1.1	0.85	0.87	0.86	0.82
PDCL3	0.95	1.06	0.98	1.02	0.72	0.97	0.9	0.84
CDKN2A	1	1.03	0.93	1.04	0.82	0.84	0.95	0.94
NOL7	0.94	1.02	0.97	1.07	0.96	0.89	0.9	0.81
HDAC5	0.96	0.94	1.11	1	1.11	1.08	1.09	1.13
AKT2	1.08	0.94	1.1	0.9	1.28	1.15	1.11	1.2
CYB561	0.97	0.94	1.03	1.07	1.28	1.19	1	1.3
TMUB2	1.16	0.87	0.93	1.07	1.17	1.23	1.23	1.46
ID2	0.91	1.07	1.1	0.93	1.46	1.28	1.27	1.16
HOXB13	0.97	1	1.02	1.01	1.43	1.44	1.19	1.2
CDK14	0.87	1.05	1.04	1.05	1.52	1.42	1.05	1.36
SMAD1	1.08	1.03	1.11	0.8	1.49	1.56	1.22	1.13
SPHK2	1.09	1.18	0.85	0.92	1.22	1.48	1.32	1.43
MYC	1.09	0.98	0.9	1.03	1.29	1.31	1.24	1.58
OVOL2	0.85	1.24	0.97	0.98	1.51	1.29	1.37	1.34
MTERF1	1.02	1.03	1.16	0.82	1.67	1.44	1.09	1.34
OCLN	1.26	0.94	0.81	1.04	1.3	1.09	1.59	1.59
DENND5A	1.2	0.88	0.95	1	1.61	1.32	1.11	1.53
VEZF1	1.22	0.81	1.02	0.99	1.5	1.4	1.33	1.37
CD24	1.06	0.96	1.22	0.8	1.59	1.64	1.17	1.22
PTTG1	0.85	1.14	1.06	0.97	1.72	1.51	1.39	1.08
MET	1.13	0.83	1.05	1.01	1.25	1.57	1.13	1.76
ADM2	0.93	0.92	0.99	1.17	1.47	1.14	1.57	1.63
VWA1	1.17	0.78	1.09	1	1.44	1.52	1.56	1.36
FGFR2	1.1	0.87	1.18	0.89	1.29	1.58	1.22	1.82
TJP2	1.33	0.9	1.06	0.79	1.82	1.42	1.27	1.51
CRISPLD2	1.08	1.1	0.73	1.15	1.78	1.32	1.31	1.59
MGAT5	1.18	0.92	1.09	0.85	1.58	1.54	1.15	1.75
FGFR4	1.11	0.96	0.92	1.01	1.27	1.8	1.36	1.59
C10orf2	1.07	1.15	1.01	0.8	1.68	1.69	1.17	1.74
SCNN1A	1.37	0.96	0.88	0.86	1.74	1.41	1.34	1.88
ARAP2	1.58	0.79	1.05	0.76	1.83	1.58	1.53	1.63
PROM1	1.24	0.83	1.05	0.92	1.59	1.52	1.29	1.96
SYK	1.23	0.91	0.87	1.02	1.47	1.77	1.87	1.28
DPYSL3	0.9	0.91	1.31	0.93	2.11	1.59	1.24	1.53
PRKAA2	1.21	0.91	1	0.9	1.66	1.3	1.47	2.12
HSPG2	1.43	0.7	1.01	0.99	1.71	1.51	1.36	2.2
TNFSF10	1.31	0.52	1.25	1.18	1.8	1.74	2	1.47
PPFIBP2	1.39	1.36	0.86	0.61	1.71	1.64	2.17	1.62
NID2	1.24	0.63	0.98	1.31	1.65	1.82	2.01	1.63
FRAS1	1.28	0.86	1.16	0.79	1.93	1.78	1.37	2
PFKFB1	1.15	0.58	1.25	1.21	2.39	1.97	2.04	1.51
ALOX5	0.75	0.98	0.96	1.4	1.77	1.47	2.49	2.13
BMP4	0.8	0.84	1.41	1.06	2.19	2.26	1.76	1.83
GDF15	1.06	0.83	0.81	1.41	1.59	2.09	2.4	2.2
PRR15L	0.66	1.11	1.09	1.24	1.57	1.69	3.22	1.82
C3	1.32	0.9	0.59	1.42	2.49	2.49	1.55	2.05
ZNF346	1.31	0.76	1.52	0.66	2.57	2.38	1.41	2.42
VEGFC	0.84	0.9	1.41	0.94	2.03	2.62	1.16	2.82
PIK3R1	1.08	0.85	1.26	0.87	2.71	2.84	1.46	2.17
LAMA4	1.02	1.29	1.69	0.45	1.94	2.09	3.32	3.14
FN1	0.99	1.14	0.81	1.09	3.94	1.16	2.34	2.33
HKDC1	0.9	0.79	0.95	1.47	2.25	3.06	1.36	3.91
ITGB7	0.8	1.01	1.18	1.05	2.27	2.44	2.59	3.67
FAM174B	0.95	0.6	0.94	1.88	2.7	1.74	3.08	4.37
SPARCL1	0.96	0.91	0.48	2.39	3.31	3.84	1.56	4.6
AKT3	1.01	0.82	1.4	0.86	2.61	3.06	4.23	4.62
EVI2A	1.25	0.79	1.23	0.82	2.96	3.82	6.07	2.46
ADAM28	1.02	0.96	0.76	1.35	4.83	5	3.72	6.71
LHFP	1.48	0.37	1.17	1.56	8.4	7.96	3.83	11.65
NCAM1	1.23	0.93	1.02	0.85	9.13	6.23	8.89	13.12
CLEC2B	1.33	0.56	1.53	0.88	12.82	10.86	17.25	14.87
