# Supplementary material for: The mitochondrial type IB topoisomerase drives mitochondrial translation and carcinogenesis
Source: Nat Commun. 2019 Jan 8;10:83. doi: 10.1038/s41467-018-07922-3 (PMC6325124; doi:10.1038/s41467-018-07922-3)
Supplement: Supplementary file 3 — Supplementary Data 2 [file 41467_2018_7922_MOESM3_ESM.xlsx]

## Sheet: Supplementary Data 2
Supplementary Data 2. List of the interacting proteins with TOP1MT idntified by immunoprecipitation followed by mass spectrometry
Gene	Protein Description	# Unique Peptides	# Peptides	# PSMs
ATAD3A	ATPase family AAA domain-containing protein 3A	7	13	15
SLC25A5	ADP/ATP translocase 2	7	7	8
ATAD3B	ATPase family AAA domain-containing protein 3B	1	7	7
TOP1MT	DNA topoisomerase I, mitochondrial	6	6	7
MRPS22	28S ribosomal protein S22, mitochondrial	5	5	5
PCK2	Phosphoenolpyruvate carboxykinase [GTP], mitochondrial	4	4	4
MRPS26	28S ribosomal protein S26, mitochondrial	3	3	3
CKMT1A	Creatine kinase U-type, mitochondrial	2	2	2
DARS2	Aspartate--tRNA ligase, mitochondrial	2	2	2
GLUD1	Glutamate dehydrogenase 1, mitochondrial	2	2	2
MRPS23	28S ribosomal protein S23, mitochondrial	2	2	2
C1QBP	Complement component 1 Q subcomponent-binding protein, mitochondrial	1	1	1
MRPL12	39S ribosomal protein L12, mitochondrial	1	1	1
MRPL49	39S ribosomal protein L49, mitochondrial	1	1	1
MRPL54	39S ribosomal protein L54, mitochondrial	1	1	1
MRPS12	28S ribosomal protein S12, mitochondrial	1	1	1
MRPS15	28S ribosomal protein S15, mitochondrial	1	1	1
MRPS16	28S ribosomal protein S16, mitochondrial	1	1	1
MRPS17	28S ribosomal protein S17, mitochondrial	1	1	1
MRPS21	28S ribosomal protein S21, mitochondrial	1	1	1
MRPS27	28S ribosomal protein S27, mitochondrial	1	1	1
MRPS7	28S ribosomal protein S7, mitochondrial	1	1	1
MT-ATP6	ATP synthase subunit a	1	1	1
MYH10	Myosin-10	1	1	1
EEF1A1; EEF1A1P5	Elongation factor 1-alpha 1; Putative elongation factor 1-alpha-like 3	3	3	6
CCT7	T-complex protein 1 subunit eta	2	2	2
PKM	Pyruvate kinase PKM	2	2	2
RPS18	40S ribosomal protein S18	2	2	2
AFP	Alpha-fetoprotein	1	1	1
CCT6A	T-complex protein 1 subunit zeta	1	1	1
FASN	Fatty acid synthase	4	4	4
P4HB	Protein disulfide-isomerase	3	3	4
DDOST	Dolichyl-diphosphooligosaccharide--protein glycosyltransferase 48 kDa subunit	2	2	2
PDIA3	Protein disulfide-isomerase A3	1	1	2
BAZ1A	Bromodomain adjacent to zinc finger domain protein 1A	1	1	1
ERO1A; ERO1B	ERO1-like protein alpha; ERO1-like protein beta	1	1	1
GBAS	Protein NipSnap homolog 2	1	1	1
KTN1	Kinectin	1	1	1
MTDH	Protein LYRIC	1	1	1
RPN2	Dolichyl-diphosphooligosaccharide--protein glycosyltransferase subunit 2	1	1	1
RPS8	40S ribosomal protein S8	3	3	3
RPL24	60S ribosomal protein L24	2	2	2
RPL38	60S ribosomal protein L38	1	1	2
RPS6	40S ribosomal protein S6	2	2	2
RPL14	60S ribosomal protein L14	1	1	1
RPL17	60S ribosomal protein L17	1	1	1
RPS3	40S ribosomal protein S3	1	1	1
RPS7	40S ribosomal protein S7	1	1	1
C1QTNF3	Complement C1q tumor necrosis factor-related protein 3	3	3	4
PSM: peptide sequence match
