# Supplementary material for: The mitochondrial type IB topoisomerase drives mitochondrial translation and carcinogenesis
Source: Nat Commun. 2019 Jan 8;10:83. doi: 10.1038/s41467-018-07922-3 (PMC6325124; doi:10.1038/s41467-018-07922-3)
Supplement: Supplementary file 4 — Supplementary Data 3 [file 41467_2018_7922_MOESM4_ESM.xlsx]

## Sheet: Supplementary Data 3
Supplementary Data 3. List of the significantly altered genes in DEN/CCl4-induced murine HCCs determined by RNA-Seq analysis (n=3 for each genotype).
Gene_ID_mm	KO1	KO2	KO3	WT1	WT2	WT3
ENSMUSG00000016918	3.97829	5.5639	4.96426	7.54493	6.99108	5.14266
ENSMUSG00000025997	4.47365	4.03816	3.98752	6.1027	4.9056	4.56764
ENSMUSG00000026142	8.87127	9.06495	9.00852	8.52677	8.20184	8.53741
ENSMUSG00000064246	4.44411	3.87809	3.01166	6.85052	6.71503	5.01428
ENSMUSG00000026502	9.28034	9.62444	10.3633	8.71118	8.93546	9.24297
ENSMUSG00000026614	8.91028	8.85605	9.36658	7.56404	7.5282	8.07166
ENSMUSG00000044103	3.04974	2.73919	2.17755	4.3157	4.19986	5.15025
ENSMUSG00000034780	9.4807	9.32119	11.5668	8.51706	8.79026	8.16687
ENSMUSG00000005089	7.68446	5.56336	7.4867	8.8925	8.84207	9.55959
ENSMUSG00000087185	1.18806	2.37711	0.557655	0.898659	4.33909	5.14754
ENSMUSG00000027474	6.59459	7.52888	7.52105	6.10165	6.0135	6.20429
ENSMUSG00000027654	5.40024	5.57772	6.01397	4.16015	3.94553	4.95028
ENSMUSG00000056501	8.72043	8.58376	8.16458	9.36613	9.49579	9.14066
ENSMUSG00000027667	7.90038	7.99712	7.82904	7.19354	7.10674	7.48368
ENSMUSG00000037270	12.1536	11.9324	12.2025	11.7344	11.5104	11.8325
ENSMUSG00000027762	8.29208	7.64637	8.52805	6.42286	6.94832	6.99461
ENSMUSG00000038550	5.63785	6.42393	4.80893	8.05707	8.07066	7.38348
ENSMUSG00000027865	9.50772	9.76217	9.81986	9.09946	9.20032	9.21062
ENSMUSG00000027859	7.99677	6.67845	6.23304	9.91372	8.55596	9.20366
ENSMUSG00000043873	0.927993	0.722286	1.38933	4.06257	4.13179	2.74078
ENSMUSG00000082676	6.39836	8.29842	6.7904	5.18428	4.75436	5.7469
ENSMUSG00000028445	7.60411	6.55631	9.58906	6.39183	4.90412	5.21508
ENSMUSG00000028358	7.20105	7.89425	8.66527	6.54473	6.3463	6.05501
ENSMUSG00000028600	4.75452	5.68563	5.14405	6.89392	6.28501	5.95467
ENSMUSG00000037379	7.8013	9.46103	9.86664	8.15744	6.81739	7.20782
ENSMUSG00000029178	9.32189	8.85943	8.71241	9.61049	9.55354	9.47274
ENSMUSG00000029238	10.4151	10.2391	10.7052	9.77851	9.6382	9.91709
ENSMUSG00000029338	10.114	10.215	10.2462	9.56794	9.85187	9.8385
ENSMUSG00000046562	9.66509	9.62821	10.0762	9.09224	9.14602	9.38202
ENSMUSG00000096422	0.543164	0.378233	1.1962	2.22498	3.95485	4.17116
ENSMUSG00000095794	0.64107	0.460937	1.24495	3.81436	3.19509	4.21035
ENSMUSG00000048794	4.15927	3.09257	3.86662	5.07418	5.67831	5.09544
ENSMUSG00000048489	11.3841	11.0792	10.7362	10.4593	10.0839	9.66902
ENSMUSG00000042638	2.96158	3.68725	3.37562	5.01345	6.38505	4.95988
ENSMUSG00000002265	8.7402	8.64553	10.4856	8.32283	7.25361	7.37085
ENSMUSG00000058638	9.41353	9.51346	9.81845	8.83681	9.26643	8.8723
ENSMUSG00000074272	10.7947	10.3548	10.7115	9.95908	10.0554	10.073
ENSMUSG00000060962	0.657541	1.69419	1.26874	5.60397	4.48941	2.53845
ENSMUSG00000040026	5.39688	7.03034	4.97781	10.232	9.44889	6.85019
ENSMUSG00000033676	1.18369	2.02186	1.52678	4.97566	1.2263	4.71378
ENSMUSG00000031024	9.7534	10.0051	10.5121	9.41627	8.78413	9.07319
ENSMUSG00000055116	6.90383	5.87654	9.42195	5.86072	4.75318	5.29103
ENSMUSG00000030650	7.17023	3.17745	9.49984	5.51987	3.72382	4.40563
ENSMUSG00000030762	11.5959	12.9627	11.8914	10.8171	11.0935	10.8104
ENSMUSG00000030717	7.40539	6.46708	10.6905	5.69564	7.07181	6.16569
ENSMUSG00000030934	8.84503	8.84892	9.26463	10.1611	9.68715	10.6468
ENSMUSG00000002957	11.3553	11.4466	11.1481	11.0347	10.8895	10.8521
ENSMUSG00000010755	9.56566	10.0276	10.2383	9.22907	9.3988	9.29736
ENSMUSG00000019769	10.1216	9.77946	10.0573	9.5001	9.25658	9.32233
ENSMUSG00000019818	12.0983	11.9428	12.3983	11.7365	11.6354	11.6449
ENSMUSG00000043822	6.18842	5.64064	5.84795	7.12543	7.82517	6.66193
ENSMUSG00000025408	9.12668	7.79349	9.48068	7.93671	7.72942	7.4439
ENSMUSG00000044748	5.85718	7.87402	7.10952	4.74061	3.43543	4.68305
ENSMUSG00000031776	7.82683	8.05208	8.1512	7.21337	7.33827	7.49299
ENSMUSG00000021876	10.6629	11.1717	11.2335	12.4139	11.2468	12.2382
ENSMUSG00000033060	9.49366	9.42021	9.23913	10.053	9.86246	10.0931
ENSMUSG00000041737	6.85251	5.61848	5.43076	3.57832	4.45487	4.10655
ENSMUSG00000032010	5.76468	6.59466	5.10884	8.51538	7.54806	7.24465
ENSMUSG00000032067	8.91486	8.81025	8.48545	8.30264	8.05618	8.32382
ENSMUSG00000032336	9.55989	9.77131	9.76983	10.0508	10.0458	9.98478
ENSMUSG00000061393	4.91019	4.79296	5.00211	5.97614	5.7603	6.12068
ENSMUSG00000056427	2.3798	3.8716	2.62797	6.43514	5.12617	3.69786
ENSMUSG00000036216	8.29619	8.35923	8.64879	7.22614	6.65331	7.0922
ENSMUSG00000020911	2.85874	4.37832	2.50237	6.10984	4.75192	6.92921
ENSMUSG00000020620	11.8766	11.7971	12.8555	11.019	11.4095	11.3604
ENSMUSG00000048445	6.18657	6.54179	6.05293	7.00734	7.38973	7.27299
ENSMUSG00000044734	4.03152	5.17698	3.99963	5.65598	5.2395	6.37003
ENSMUSG00000038068	9.83674	10.0767	10.1843	9.46181	9.64317	9.35121
ENSMUSG00000056749	7.04208	7.0571	9.1488	6.55037	5.67861	6.84247
ENSMUSG00000046169	7.22085	7.00778	7.70147	6.51856	5.10938	5.65831
ENSMUSG00000001627	9.28541	9.52538	9.31849	8.55951	8.86702	8.95438
ENSMUSG00000006360	6.87377	6.67874	6.1709	8.24038	7.36411	7.46368
ENSMUSG00000096464	0.411293	0.252098	-0.0503194	3.8194	1.82257	2.41982
ENSMUSG00000093896	0.331348	0.179395	-0.109653	2.10101	2.49011	3.18164
ENSMUSG00000022241	10.0831	11.2302	11.3169	10.2913	9.92123	10.1868
ENSMUSG00000059895	8.02643	8.22429	7.45507	6.77339	7.02023	7.23169
ENSMUSG00000000934	5.57763	6.41005	6.31806	7.70693	5.99466	8.00713
ENSMUSG00000035944	9.533	8.98203	8.90333	10.3903	9.20249	10.5276
ENSMUSG00000016028	9.18761	9.52308	9.58025	8.50472	8.52995	8.81952
ENSMUSG00000022615	8.90819	9.47078	9.92556	8.34909	8.52364	8.02103
ENSMUSG00000036292	10.2931	9.97968	10.4718	9.20589	9.87436	9.30608
ENSMUSG00000002489	5.12619	6.08559	5.83994	6.8568	6.55766	6.24236
ENSMUSG00000052397	5.94076	7.55066	7.07608	8.42995	8.41849	8.21887
ENSMUSG00000024130	11.2863	11.0387	11.0342	10.7964	10.5891	10.7072
ENSMUSG00000052712	10.4186	10.5251	10.5078	9.9046	9.85872	9.87618
ENSMUSG00000038910	8.67598	9.16262	9.20892	8.10895	8.26451	8.43781
ENSMUSG00000034647	8.6098	8.57619	8.17086	9.24565	8.84808	8.95369
ENSMUSG00000033107	10.4886	11.2045	12.2417	9.89606	10.0234	9.83087
ENSMUSG00000058216	8.55156	8.47364	8.67188	7.87598	8.01764	7.95086
ENSMUSG00000095098	6.85028	6.24535	6.25322	7.24161	7.92491	7.42575
ENSMUSG00000024827	11.2121	11.7266	11.6825	11.0627	10.1085	10.3565
ENSMUSG00000025185	8.28231	6.6615	9.10639	6.32577	6.98093	6.71079
ENSMUSG00000033033	5.19717	5.84651	6.01868	6.97467	6.83681	6.74699
